# Supplementary material for: A multi-source data integration approach reveals novel associations between metabolites and renal outcomes in the German Chronic Kidney Disease study
Source: Sci Rep. 2019 Sep 27;9:13954. doi: 10.1038/s41598-019-50346-2 (PMC6764972; doi:10.1038/s41598-019-50346-2)
Supplement: Supplementary file 2 — Supplementary_File_2_resubmission [file 41598_2019_50346_MOESM2_ESM.zip]

Archive with 33 entries (29 files):
- Supplementary_File_2_resubmission/
- Supplementary_File_2_resubmission/temp/
- Supplementary_File_2_resubmission/lam_seq0.npy
- __MACOSX/
- __MACOSX/Supplementary_File_2_resubmission/
- __MACOSX/Supplementary_File_2_resubmission/._lam_seq0.npy
- Supplementary_File_2_resubmission/B.npy
- __MACOSX/Supplementary_File_2_resubmission/._B.npy
- Supplementary_File_2_resubmission/D.npy
- __MACOSX/Supplementary_File_2_resubmission/._D.npy
- Supplementary_File_2_resubmission/apply_functions_command_line.py
- __MACOSX/Supplementary_File_2_resubmission/._apply_functions_command_line.py
- Supplementary_File_2_resubmission/readme.html
- __MACOSX/Supplementary_File_2_resubmission/._readme.html
- Supplementary_File_2_resubmission/MGM_functions.py
- __MACOSX/Supplementary_File_2_resubmission/._MGM_functions.py
- Supplementary_File_2_resubmission/Rho.npy
- __MACOSX/Supplementary_File_2_resubmission/._Rho.npy
- Supplementary_File_2_resubmission/readme.md
- __MACOSX/Supplementary_File_2_resubmission/._readme.md
- Supplementary_File_2_resubmission/levels.npy
- __MACOSX/Supplementary_File_2_resubmission/._levels.npy
- Supplementary_File_2_resubmission/neglogli.npy
- Supplementary_File_2_resubmission/lam_seq.npy
- __MACOSX/Supplementary_File_2_resubmission/._lam_seq.npy
- Supplementary_File_2_resubmission/X.npy
- __MACOSX/Supplementary_File_2_resubmission/._X.npy
- Supplementary_File_2_resubmission/Phi.npy
- __MACOSX/Supplementary_File_2_resubmission/._Phi.npy
- Supplementary_File_2_resubmission/make_example_plots.py
- __MACOSX/Supplementary_File_2_resubmission/._make_example_plots.py
- Supplementary_File_2_resubmission/LICENSE.txt
- __MACOSX/Supplementary_File_2_resubmission/._LICENSE.txt
