# Supplementary material for: A multi-source data integration approach reveals novel associations between metabolites and renal outcomes in the German Chronic Kidney Disease study
Source: Sci Rep. 2019 Sep 27;9:13954. doi: 10.1038/s41598-019-50346-2 (PMC6764972; doi:10.1038/s41598-019-50346-2)
Supplement: Supplementary file 2 — Supplementary_File_2_resubmission [file 41598_2019_50346_MOESM2_ESM.zip › Supplementary_File_2_resubmission/apply_functions_command_line.py]

# MIT License
# Copyright (c) 2019 Michael Altenbuchinger and Helena Zacharias
# Permission is hereby granted, free of charge, to any person obtaining a copy
# of this software and associated documentation files (the "Software"), to deal
# in the Software without restriction, including without limitation the rights
# to use, copy, modify, merge, publish, distribute, sublicense, and/or sell
# copies of the Software, and to permit persons to whom the Software is
# furnished to do so, subject to the following conditions:
# The above copyright notice and this permission notice shall be included in all
# copies or substantial portions of the Software.
#
# THE SOFTWARE IS PROVIDED "AS IS", WITHOUT WARRANTY OF ANY KIND, EXPRESS OR
# IMPLIED, INCLUDING BUT NOT LIMITED TO THE WARRANTIES OF MERCHANTABILITY,
# FITNESS FOR A PARTICULAR PURPOSE AND NONINFRINGEMENT. IN NO EVENT SHALL THE
# AUTHORS OR COPYRIGHT HOLDERS BE LIABLE FOR ANY CLAIM, DAMAGES OR OTHER
# LIABILITY, WHETHER IN AN ACTION OF CONTRACT, TORT OR OTHERWISE, ARISING FROM,
# OUT OF OR IN CONNECTION WITH THE SOFTWARE OR THE USE OR OTHER DEALINGS IN THE
# SOFTWARE.

import numpy as np
import sys
from getopt import getopt
from MGM_functions import *

long_opts = ["iterations=", "oTol=", "X_file=", "D_file=", "levels_file=",
             "lamseq_file=", "levels_file=", "results_folder="]

oIterations = 10000
oTol = 1e-6
oX_file = False
oD_file = False
oLamSeq_file = False
oLevels_file = False
oFolder = ''

opts, args = getopt(sys.argv[1:], "", long_opts)
for opt, a in opts:
    if opt == '--iterations':
        oIterations = int(a)
    if opt == '--oTol':
        oTol = float(a)
    if opt == '--X_file':
        oX_file = np.load(a)
    if opt == '--D_file':
        oD_file = np.load(a)
    if opt == '--lamseq_file':
        oLamSeq_file = np.load(a)
    if opt == '--levels_file':
        oLevels_file = np.load(a)
    if opt == '--results_folder':
        oFolder = a

Res = Fit_MGM(oX_file, oD_file, oLevels_file, oLamSeq_file, oIterations,
                eps=oTol)
np.save("./"+oFolder+"/neglogli.npy", Res[1])
Res = Res[0]

for i in range(0, oLamSeq_file.shape[0], 1):
    TempB = Res[i][0]
    TempB = TempB - np.diag(np.diag(TempB))
    TempB = TempB + np.transpose(TempB)
    TempPhi = Res[i][2]
    TempPhi = TempPhi + np.transpose(TempPhi)
    np.save("./"+oFolder+"/B_"+repr(i)+".npy", TempB)
    np.save("./"+oFolder+"/Rho_"+repr(i)+".npy", Res[i][1])
    np.save("./"+oFolder+"/Phi_"+repr(i)+".npy", TempPhi)
