# Supplementary material for: A multi-source data integration approach reveals novel associations between metabolites and renal outcomes in the German Chronic Kidney Disease study
Source: Sci Rep. 2019 Sep 27;9:13954. doi: 10.1038/s41598-019-50346-2 (PMC6764972; doi:10.1038/s41598-019-50346-2)
Supplement: Supplementary file 2 — Supplementary_File_2_resubmission [file 41598_2019_50346_MOESM2_ESM.zip › Supplementary_File_2_resubmission/make_example_plots.py]

import numpy as np
import matplotlib
import matplotlib.pyplot as plt

Btrue = np.load( "./B.npy")
print(Btrue)    #prints true couplings between continuous variables. Here, positive couplings are attractive, corresponding to -beta_ij in the article.
fig = plt.figure()
ax = fig.add_subplot(111)
im = ax.imshow(Btrue)
ax.set_yticks(range(10))
ax.set_yticklabels(['feat.1', 'feat.2', 'feat.3', 'feat.4', 'feat.5', 'feat.6',
                    'feat.7', 'feat.8', 'feat.9', 'feat.10'])
ax.set_xticks(range(10))
ax.set_xticklabels(['feat.1', 'feat.2', 'feat.3', 'feat.4', 'feat.5', 'feat.6',
                    'feat.7', 'feat.8', 'feat.9', 'feat.10'])
plt.setp(ax.get_xticklabels(), rotation='vertical', fontsize=8)
plt.setp(ax.get_yticklabels(), fontsize=8)
ax.set_title('continuous - continuous couplings')
cbar = fig.colorbar(ax=ax, mappable=im, orientation='vertical')
cbar.set_label('coupling strength')
plt.show()


B0 = np.load( "./temp/B_0.npy") #loads results for the first lambda value
print(B0)   #prints estimated couplings between continuous variables.
fig = plt.figure()
ax = fig.add_subplot(111)
im = ax.imshow(B0)
ax.set_yticks(range(10))
ax.set_yticklabels(['feat.1', 'feat.2', 'feat.3', 'feat.4', 'feat.5', 'feat.6',
                    'feat.7', 'feat.8', 'feat.9', 'feat.10'])
ax.set_xticks(range(10))
ax.set_xticklabels(['feat.1', 'feat.2', 'feat.3', 'feat.4', 'feat.5', 'feat.6',
                    'feat.7', 'feat.8', 'feat.9', 'feat.10'])
plt.setp(ax.get_xticklabels(), rotation='vertical', fontsize=8)
plt.setp(ax.get_yticklabels(), fontsize=8)
ax.set_title('continuous - continuous couplings (estimated)')
cbar = fig.colorbar(ax=ax, mappable=im, orientation='vertical')
cbar.set_label('coupling strength')
plt.show()


Rhotrue = np.load( "./Rho.npy")
print(Rhotrue)  #prints true couplings between continuous (columns) and categorical variables (rows). Positive values are attractive.
fig = plt.figure()
ax = fig.add_subplot(111)
im = ax.imshow(Rhotrue)
ax.set_yticks(range(20))
ax.set_yticklabels(['feat.1 lev.1','feat.1 lev.2','feat.2 lev.1','feat.2 lev.2',
                    'feat.3 lev.1','feat.3 lev.2', 'feat.4 lev.1','feat.4 lev.2',
                    'feat.5 lev.1','feat.5 lev.2', 'feat.6 lev.1','feat.6 lev.2',
                    'feat.7 lev.1','feat.7 lev.2', 'feat.8 lev.1','feat.8 lev.2',
                    'feat.9 lev.1','feat.9 lev.2', 'feat.10 lev.1','feat.10 lev.2'])
ax.set_xticks(range(10))
ax.set_xticklabels(['feat.1', 'feat.2', 'feat.3', 'feat.4', 'feat.5', 'feat.6',
                    'feat.7', 'feat.8', 'feat.9', 'feat.10'])
plt.setp(ax.get_xticklabels(), rotation='vertical', fontsize=8)
plt.setp(ax.get_yticklabels(), fontsize=8)
ax.set_title('discrete - continuous couplings')
cbar = fig.colorbar(ax=ax, mappable=im, orientation='vertical')
cbar.set_label('coupling strength')
plt.show()


Rho0 = np.load( "./temp/Rho_0.npy")
print(Rho0) #prints estimated couplings between continuous (columns) and categorical variables (rows).
fig = plt.figure()
ax = fig.add_subplot(111)
im = ax.imshow(Rho0)
ax.set_yticks(range(20))
ax.set_yticklabels(['feat.1 lev.1','feat.1 lev.2','feat.2 lev.1','feat.2 lev.2',
                    'feat.3 lev.1','feat.3 lev.2', 'feat.4 lev.1','feat.4 lev.2',
                    'feat.5 lev.1','feat.5 lev.2', 'feat.6 lev.1','feat.6 lev.2',
                    'feat.7 lev.1','feat.7 lev.2', 'feat.8 lev.1','feat.8 lev.2',
                    'feat.9 lev.1','feat.9 lev.2', 'feat.10 lev.1','feat.10 lev.2'])
ax.set_xticks(range(10))
ax.set_xticklabels(['feat.1', 'feat.2', 'feat.3', 'feat.4', 'feat.5', 'feat.6',
                    'feat.7', 'feat.8', 'feat.9', 'feat.10'])
plt.setp(ax.get_xticklabels(), rotation='vertical', fontsize=8)
plt.setp(ax.get_yticklabels(), fontsize=8)
ax.set_title('discrete - continuous couplings (estimated)')
cbar = fig.colorbar(ax=ax, mappable=im, orientation='vertical')
cbar.set_label('coupling strength')
plt.show()


Phitrue = np.load( "./Phi.npy")
print(Phitrue)      #prints input parameters for discrete-discrete couplings. [[.5,-.5],[-.5,.5]] corresponds to an attractive coupling.
fig = plt.figure()
ax = fig.add_subplot(111)
im = ax.imshow(Phitrue)
ax.set_yticks(range(20))
ax.set_yticklabels(['feat.1 lev.1','feat.1 lev.2','feat.2 lev.1','feat.2 lev.2',
                    'feat.3 lev.1','feat.3 lev.2', 'feat.4 lev.1','feat.4 lev.2',
                    'feat.5 lev.1','feat.5 lev.2', 'feat.6 lev.1','feat.6 lev.2',
                    'feat.7 lev.1','feat.7 lev.2', 'feat.8 lev.1','feat.8 lev.2',
                    'feat.9 lev.1','feat.9 lev.2', 'feat.10 lev.1','feat.10 lev.2'])
ax.set_xticks(range(20))
ax.set_xticklabels(['feat.1 lev.1','feat.1 lev.2','feat.2 lev.1','feat.2 lev.2',
                    'feat.3 lev.1','feat.3 lev.2', 'feat.4 lev.1','feat.4 lev.2',
                    'feat.5 lev.1','feat.5 lev.2', 'feat.6 lev.1','feat.6 lev.2',
                    'feat.7 lev.1','feat.7 lev.2', 'feat.8 lev.1','feat.8 lev.2',
                    'feat.9 lev.1','feat.9 lev.2', 'feat.10 lev.1','feat.10 lev.2'])
plt.setp(ax.get_xticklabels(), rotation='vertical', fontsize=8)
plt.setp(ax.get_yticklabels(), fontsize=8)
ax.set_title('discrete - discrete couplings')
cbar = fig.colorbar(ax=ax, mappable=im, orientation='vertical')
cbar.set_label('coupling strength')
plt.show()


Phi0 = np.load( "./temp/Phi_0.npy")
print(Phi0)     #prints estimated parameters for discrete-discrete couplings.
fig = plt.figure()
ax = fig.add_subplot(111)
im = ax.imshow(Phi0)
ax.set_yticks(range(20))
ax.set_yticklabels(['feat.1 lev.1','feat.1 lev.2','feat.2 lev.1','feat.2 lev.2',
                    'feat.3 lev.1','feat.3 lev.2', 'feat.4 lev.1','feat.4 lev.2',
                    'feat.5 lev.1','feat.5 lev.2', 'feat.6 lev.1','feat.6 lev.2',
                    'feat.7 lev.1','feat.7 lev.2', 'feat.8 lev.1','feat.8 lev.2',
                    'feat.9 lev.1','feat.9 lev.2', 'feat.10 lev.1','feat.10 lev.2'])
ax.set_xticks(range(20))
ax.set_xticklabels(['feat.1 lev.1','feat.1 lev.2','feat.2 lev.1','feat.2 lev.2',
                    'feat.3 lev.1','feat.3 lev.2', 'feat.4 lev.1','feat.4 lev.2',
                    'feat.5 lev.1','feat.5 lev.2', 'feat.6 lev.1','feat.6 lev.2',
                    'feat.7 lev.1','feat.7 lev.2', 'feat.8 lev.1','feat.8 lev.2',
                    'feat.9 lev.1','feat.9 lev.2', 'feat.10 lev.1','feat.10 lev.2'])
plt.setp(ax.get_xticklabels(), rotation='vertical', fontsize=8)
plt.setp(ax.get_yticklabels(), fontsize=8)
ax.set_title('discrete - discrete couplings (estimated)')
cbar = fig.colorbar(ax=ax, mappable=im, orientation='vertical')
cbar.set_label('coupling strength')
plt.show()
